# Supplementary material for: Control of β-glucan exposure by the endo-1,3-glucanase Eng1 in Candida albicans modulates virulence
Source: PLoS Pathog. 2022 Jan 7;18(1):e1010192. doi: 10.1371/journal.ppat.1010192 (PMC8775328; doi:10.1371/journal.ppat.1010192)
Supplement: S2 Table — (XLSX) [file ppat.1010192.s008.xlsx]

## Sheet: Sheet1
Primer Number	Description	Sequence (5'-3')
1	ENG1 KO gRNA 1	CGTAAACTATTTTTAATTTGTATTAGTGTGCTAAGTAATAGTTTTAGAGCTAGAAATAGC
2	ENG1 KO gRNA 2	CGTAAACTATTTTTAATTTGTGGAGTTTGGCTTTTGCTGCGTTTTAGAGCTAGAAATAGC
3	ENG1 KO repair Top	GATTTATCATTCTAGATCATAGTTATACATTAATATATCGCTAGGCTTATGTACTATAATTCTTATTTCGTGAAAGATTTCACTTTCATT
4	ENG1 KO repair Bottom	AATGAAAGTGAAATCTTTCACGAAATAAGAATTATAGTACATAAGCCTAGCGATATATTAATGTATAACTATGATCTAGAATGATAAATC
5	ENG1 check inside F	TTTCATGGTGTATCCATTGC
6	ENG1 check inside R	TTATCTTCAGGAGCAATTGC
7	ENG1 check outside F	GATCCAGCATCAGATTGAGC
8	ENG1 check outside R	AGTTGAGTCCAATGCCGAGC
9	ENG1 AB gRNA	CGTAAACTATTTTTAATTTGTTATACATTAATATATCGCTGTTTTAGAGCTAGAAATAGC
10	ENG1 AB repair 1F	AGGGCGAATTGGAGCTCCACCGCGGCTTCTTTACTTACTGGGC
11	ENG1 AB repair 1R	GGATTTGAAAAGCATAGC
12	ENG1 AB repair 2F	GCTATGCTTTTCAAATCC
13	ENG1 AB repair 2R	CGACGGTATCGATAAGCTTGATATCGTTATTGATTGCAGTGGC
14	ENG1 AB Check Start R	GTTGTAGCAGTTCTGATTGC
15	ENG1 AB Check End F	ACATTCTTTGGAACACCAGC
16	ENG1 qPCR F	GCTGAATTGTCTGCCTTGGT
17	ENG1 qPCR R	AAGGGAGTCAAATTCCCGTTA
18	YWP1 KO gRNA	CGTAAACTATTTTTAATTTGAACATCTTGAGCTAAAGTGGGTTTTAGAGCTAGAAATAGC
19	YWP1 KO repair Top	TCGCTTTAATTAATTTATCAAATCCAAGAAATAATAATAATAAGGGTTTAACATTCTCCATTCACACTTTGATTCACAATCAACTATTTC
20	YWP1 KO repair Bottom	GAAATAGTTGATTGTGAATCAAAGTGTGAATGGAGAATGTTAAACCCTTATTATTATTATTTCTTGGATTTGATAAATTAATTAAAGCGA
21	YWP1 Check inside F	GTGATTAATGTTCCAGCTCG
22	YWP1 Check inside R	TAGATGGAGTAGCTTCAACG
23	YWP1 Check outside F	TTCTTTTTACTTTGTTGCCG
24	YWP1 Check outside R	TGTAAGGACAGAATTGAAGC
